# Supplementary material for: Tangshen Formula Improves Diabetes-Associated Myocardial Fibrosis by Inhibiting TGF-β/Smads and Wnt/β-Catenin Pathways
Source: Front Med (Lausanne). 2021 Dec 6;8:732042. doi: 10.3389/fmed.2021.732042 (PMC8687440; doi:10.3389/fmed.2021.732042)
Supplement: Supplementary file 1 [file Data_Sheet_1.ZIP]

Archive with 12 entries (11 files):
- original data/
- original data/Coló±-Fibrotic area.xlsx
- original data/Coló≤-Fibrotic area.xlsx
- original data/MTT-Primary mouse myocardial fibroblasts.xlsx
- original data/PCR Data.xlsx
- original data/anti-a┬-catenin.xlsx
- original data/body weight.xls
- original data/fasting blood glucose.xlsx
- original data/masson-Fibrotic area.xlsx
- original data/microscope image.docx
- original data/psmad23-cell number(1).xlsx
- original data/a┴-SMA-Fibrotic area.xlsx
