# Supplementary material for: Tangshen Formula Improves Diabetes-Associated Myocardial Fibrosis by Inhibiting TGF-β/Smads and Wnt/β-Catenin Pathways
Source: Front Med (Lausanne). 2021 Dec 6;8:732042. doi: 10.3389/fmed.2021.732042 (PMC8687440; doi:10.3389/fmed.2021.732042)
Supplement: Supplementary file 1 [file Data_Sheet_1.ZIP › original data/Coló±-Fibrotic area.xlsx]

## Sheet: Fibrotic area
C57BL/6J			KKAY			kkay+TSF			KKAy+Irbesartan
H1-1	0.022		H21-1	0.095		H34-1	0.062		H47-1	0.05
H1-2	0.039		H21-2	0.082		H34-2	0.053		H47-2	0.084
H1-3	0.031		H21-3	0.111		H34-3	0.072		H47-3	0.081
H1-4	0.04		H21-4	0.124		H34-4	0.08		H47-4	0.082
H1-5	0.037		H21-5	0.169		H34-5	0.044		H47-5	0.082
H1-6	0.0225		H21-6	0.163		H34-6	0.037		H47-6	0.11
H1-7	0.051		H21-7	0.107		H34-7	0.052		H47-7	0.061
H1-8	0.03		H21-8	0.117		H34-8	0.0445		H47-8	0.083
H1-9	0.0442		H21-9	0.127		H34-9	0.087		H47-9	0.073
H1-10	0.034		H21-10	0.091		H34-10	0.064		H47-10	0.058
	0.03507			0.1186			0.05955			0.0764
H2-1	0.094		H24-1	0.073		H33-1	0.039		H46-1	0.079
H2-2	0.065		H24-2	0.094		H33-2	0.058		H46-2	0.025
H2-3	0.0319		H24-3	0.057		H33-3	0.074		H46-3	0.037
H2-4	0.035		H24-4	0.0303		H33-4	0.073		H46-4	0.07
H2-5	0.055		H24-5	0.049		H33-5	0.05		H46-5	0.083
H2-6	0.078		H24-6	0.034		H33-6	0.063		H46-6	0.041
H2-7	0.03		H24-11	0.12		H33-7	0.052		H46-7	0.0358
H2-8	0.021		H24-8	0.083		H33-8	0.062		H46-8	0.044
H2-9	0.0425		H24-9	0.097		H33-9	0.039		H46-9	0.044
H2-10	0.039		H24-10	0.076		H33-10	0.07		H46-10	0.078
	0.04914			0.07133			0.058			0.05368
H4-1	0.0195		H25-1	0.09		H36-1	0.021		H49-1	0.055
H4-2	0.0437		H25-2	0.142		H36-2	0.033		H49-2	0.036
H4-3	0.0486		H25-3	0.037		H36-3	0.02		H49-3	0.034
H4-4	0.0315		H25-4	0.14		H36-4	0.058		H49-4	0.034
H4-5	0.0179		H25-5	0.054		H36-5	0.025		H49-5	0.083
H4-6	0.0344		H25-6	0.062		H36-6	0.03		H49-6	0.05
H4-7	0.063		H25-7	0.038		H36-7	0.018		H49-7	0.059
H4-8	0.0299		H25-8	0.056		H36-8	0.011		H49-8	0.058
H4-9	0.0219		H25-9	0.156		H36-9	0.023		H49-9	0.038
H4-10	0.0308		H25-10	0.072		H36-10	0.27		H49-10	0.039
	0.03412			0.0847			0.0509			0.0486
H6-1	0.0262		H26-1	0.191		H35-1	0.08		H48-1	0.057
H6-2	0.0497		H26-2	0.132		H35-2	0.07		H48-2	0.033
H6-3	0.0569		H26-3	0.119		H35-3	0.075		H48-3	0.059
H6-4	0.013		H26-4	0.128		H35-4	0.075		H48-4	0.076
H6-5	0.045		H26-5	0.114		H35-5	0.05		H48-5	0.044
H6-6	0.044		H26-6	0.126		H35-6	0.086		H48-6	0.011
H6-7	0.044		H26-7	0.161		H35-7	0.037		H48-7	0.027
H6-8	0.024		H26-8	0.16		H35-8	0.05		H48-8	0.024
H6-9	0.028		H26-9	0.16		H35-9	0.0758		H48-9	0.029
H6-10	0.0428		H26-10	0.2299		H35-10	0.086		H48-10	0.028
	0.03736			0.15209			0.06848			0.0388
H8-1	0.016		H28-1	0.067		H37-1	0.043		H51-1	0.044
H8-2	0.0252		H28-2	0.0678		H37-2	0.072		H51-2	0.062
H8-3	0.0599		H28-3	0.083		H37-3	0.032		H51-3	0.03
H8-4	0.039		H28-4	0.072		H37-4	0.023		H51-4	0.044
H8-5	0.0099		H28-5	0.069		H37-5	0.067		H51-5	0.075
H8-6	0.02		H28-6	0.064		H37-6	0.048		H51-6	0.066
H8-7	0.0427		H28-7	0.0882		H37-7	0.026		H51-7	0.035
H8-8	0.03125		H28-8	0.095		H37-8	0.06		H51-8	0.02
H8-9	0.0426		H28-9	0.069		H37-9	0.014		H51-9	0.11
H8-10	0.0367		H28-10	0.0495		H37-10	0.032		H51-10	0.053
	0.032325			0.07245			0.0417			0.0539
H9-1	0.038		H29-1	0.0638		H38-1	0.093		H50-1	0.55
H9-2	0.0457		H29-2	0.045		H38-2	0.026		H50-2	0.12
H9-3	0.041		H29-3	0.701		H38-3	0.05		H50-3	0.1
H9-4	0.049		H29-4	0.083		H38-4	0.08		H50-4	0.028
H9-5	0.0577		H29-5	0.069		H38-5	0.096		H50-5	0.035
H9-6	0.0456		H29-6	0.048		H38-6	0.061		H50-6	0.085
H9-7	0.0457		H29-7	0.029		H38-7	0.071		H50-7	0.05
H9-8	0.035		H29-8	0.181		H38-8	0.028		H50-8	0.067
H9-9	0.0358		H29-9	0.0667		H38-9	0.068		H50-9	0.055
H9-10	0.0369		H29-10	0.04		H38-10	0.035		H50-10	0.032
	0.04304			0.13265			0.0608			0.1122

## Sheet: Fibrotic area（%）
C57BL/6J		KKAY		kkay+TSF		KKAy+Irbesartan
0.03507	3.507	0.1186	11.86	0.05955	5.955	0.0764	7.64
0.04914	4.914	0.07133	7.133	0.058	5.8	0.05368	5.368
0.03412	3.412	0.0847	8.47	0.0509	5.09	0.0486	4.86
0.03736	3.736	0.15209	15.209	0.06848	6.848	0.0388	3.88
0.032325	3.2325	0.07245	7.245	0.0417	4.17	0.0539	5.39
0.04304	4.304	0.13265	13.265	0.0608	6.08	0.1122	11.22
