# Supplementary material for: Tangshen Formula Improves Diabetes-Associated Myocardial Fibrosis by Inhibiting TGF-β/Smads and Wnt/β-Catenin Pathways
Source: Front Med (Lausanne). 2021 Dec 6;8:732042. doi: 10.3389/fmed.2021.732042 (PMC8687440; doi:10.3389/fmed.2021.732042)
Supplement: Supplementary file 1 [file Data_Sheet_1.ZIP › original data/Coló≤-Fibrotic area.xlsx]

## Sheet: Fibrotic area
col3
C57BL/6J				KKAy				KKAy+TSF				KKAy+Irbesartan
H1-1	0.008			H21-1	0.087			H34-1	0.036			H46-1	0.026
H1-2	0.01			H21-2	0.05			H34-2	0.04			H46-2	0.056
H1-3	0.058			H21-3	0.016			H34-3	0.042			H46-3	0.034
H1-4	0.047			H21-4	0.14			H34-4	0.047			H46-4	0.044
H1-5	0.008			H21-5	0.12			H34-5	0.033			H46-5	0.027
H1-6	0.007			H21-6	0.042			H34-6	0.056			H46-6	0.037
H1-7	0.032			H21-7	0.088			H34-7	0.076			H46-7	0.043
H1-8	0.007			H21-8	0.057			H34-8	0.036			H46-8	0.039
H1-9	0.12			H21-9	0.078			H34-9	0.062			H46-9	0.038
H1-10	0.15			H21-10	0.026			H34-10	0.029			H46-10	0.045
		0.0447				0.0704				0.0457				0.0389
H2-1	0.003			H24-1	0.043			H35-1	0.05			H49-1	0.031
H2-2	0.022			H24-2	0.068			H35-2	0.069			H49-2	0.011
H2-3	0.004			H24-3	0.11			H35-3	0.07			H49-3	0.073
H2-4	0.025			H24-4	0.018			H35-4	0.057			H49-4	0.023
H2-5	0.04			H24-5	0.02			H35-5	0.034			H49-5	0.051
H2-6	0.035			H24-6	0.032			H35-6	0.075			H49-6	0.064
H2-7	0.016			H24-7	0.032			H35-7	0.064			H49-7	0.02
H2-8	0.003			H24-8	0.041			H35-8	0.023			H49-8	0.042
H2-9	0.002			H24-9	0.087			H35-9	0.08			H49-9	0.045
H2-10	0.024			H24-10	0.031			H35-10	0.04			H49-10	0.035
		0.0174				0.0482		H35-11	0.03			H49-11	0.063
										0.0538182				0.0416364
H4-1	0.026			H25-1	0.166			H38-1	0.047			H47-1	0.064
H4-2	0.022			H25-2	0.062			H38-2	0.058			H47-2	0.029
H4-3	0.052			H25-3	0.17			H38-3	0.029			H47-3	0.015
H4-4	0.035			H25-4	0.075			H38-4	0.02			H47-4	0.034
H4-5	0.028			H25-5	0.064			H38-5	0.032			H47-5	0.062
H4-6	0.015			H25-6	0.22			H38-6	0.017			H47-6	0.037
H4-7	0.027			H25-7	0.086			H38-7	0.027			H47-7	0.072
H4-8	0.017			H25-8	0.22			H38-8	0.023			H47-8	0.12
H4-9	0.033			H25-9	0.49			H38-9	0.045			H47-9	0.042
H4-10	0.022			H25-10	0.11			H38-10	0.044			H47-10	0.038
		0.0277		H25-11	0.088					0.0342				0.0513
						0.159182
H6-1	0.008			H28-1	0.056			H33-1	0.029			H50-1	0.016
H6-2	0.013			H28-2	0.066			H33-2	0.028			H50-2	0.021
H6-3	0.035			H28-3	0.031			H33-3	0.04			H50-3	0.004
H6-4	0.04			H28-4	0.068			H33-4	0.045			H50-4	0.062
H6-5	0.015			H28-5	0.055			H33-5	0.02			H50-5	0.033
H6-6	0.055			H28-6	0.085			H33-6	0.081			H50-6	0.03
H6-7	0.02			H28-7	0.018			H33-7	0.048			H50-7	0.018
H6-8	0.042			H28-8	0.11			H33-8	0.066			H50-8	0.019
H6-9	0.025			H28-9	0.16			H33-9	0.021			H50-9	0.035
H6-10	0.032			H28-10	0.042			H33-10	0.02			H50-10	0.005
		0.0285				0.0691				0.0398				0.0243
H8-1	0.04			H26-1	0.034			H36-1	0.04			H51-1	0.063
H8-2	0.02			H26-2	0.072			H36-2	0.026			H51-2	0.036
H8-3	0.054			H26-3	0.025			H36-3	0.034			H51-3	0.055
H8-4	0.043			H26-4	0.03			H36-4	0.026			H51-4	0.09
H8-5	0.033			H26-5	0.062			H36-5	0.088			H51-5	0.049
H8-6	0.018			H26-6	0.15			H36-6	0.017			H51-6	0.034
H8-7	0.069			H26-7	0.028			H36-7	0.04			H51-7	0.03
H8-8	0.054			H26-8	0.037			H36-8	0.04			H51-8	0.059
H8-9	0.12			H26-9	0.048			H36-9	0.03			H51-9	0.079
H8-10	0.023			H26-10	0.061			H36-10	0.093			H51-10	0.064
		0.0474				0.0547				0.0434				0.0559
H9-1	0.039			H29-1	0.053			H37-1	0.012			H48-1	0.039
H9-2	0.021			H29-2	0.03			H37-2	0.021			H48-2	0.039
H9-3	0.014			H29-3	0.022			H37-3	0.025			H48-3	0.042
H9-4	0.015			H29-4	0.12			H37-4	0.036			H48-4	0.044
H9-5	0.0067			H29-5	0.064			H37-5	0.036			H48-5	0.016
H9-6	0.073			H29-6	0.048			H37-6	0.026			H48-6	0.02
H9-7	0.059			H29-7	0.029			H37-7	0.026			H48-7	0.022
H9-8	0.025			H29-8	0.044			H37-8	0.03			H48-8	0.015
H9-9	0.021			H29-9	0.085			H37-9	0.0098			H48-9	0.073
H9-10	0.014			H29-10	0.028			H37-10	0.053			H48-10	0.037
		0.02877				0.0523				0.02748				0.0347
7

## Sheet: Fibrotic area（%）
C57BL/6J		KKAy		KKAy+TSF		KKAy+Irbesartan
0.0447	4.47	0.0704	7.04	0.0457	4.57	0.0389	3.89
0.0174	1.74	0.0482	4.82	0.0538182	5.38182	0.0416364	4.16364
0.0277	2.77	0.159182	15.9182	0.0342	3.42	0.0513	5.13
0.0285	2.85	0.0691	6.91	0.0398	3.98	0.0243	2.43
0.0474	4.74	0.0547	5.47	0.0434	4.34	0.0559	5.59
0.02877	2.877	0.0523	5.23	0.02748	2.748	0.0347	3.47
