# Supplementary material for: Tangshen Formula Improves Diabetes-Associated Myocardial Fibrosis by Inhibiting TGF-β/Smads and Wnt/β-Catenin Pathways
Source: Front Med (Lausanne). 2021 Dec 6;8:732042. doi: 10.3389/fmed.2021.732042 (PMC8687440; doi:10.3389/fmed.2021.732042)
Supplement: Supplementary file 1 [file Data_Sheet_1.ZIP › original data/MTT-Primary mouse myocardial fibroblasts.xlsx]

## Sheet: Sheet1
Primary mouse myocardial fibroblasts
复方TSF					MEAN	STDEV	调零后				MEAN	STDEV	存活率				MEAN	STDEV
	0μg/ml	1.066	1.095	1.037	1.066	0.029	0μg/ml	1.008	1.037	0.979	1.008	0.029	0μg/ml	1	1.02877	0.97123	1	0.0287698
	100μg/ml	1.024	1	0.959	0.994333	0.0328684	100μg/ml	0.966	0.942	0.901	0.936333	0.0328684	100μg/ml	0.958333	0.934524	0.893849	0.928902	0.0326076
	250μg/ml	0.989	0.947	0.921	0.952333	0.0343123	250μg/ml	0.931	0.889	0.863	0.894333	0.0343123	250μg/ml	0.923611	0.881944	0.856151	0.887235	0.03404
	500μg/ml	0.842	0.9	0.894	0.878667	0.0318957	500μg/ml	0.784	0.842	0.836	0.820667	0.0318957	500μg/ml	0.777778	0.835317	0.829365	0.814153	0.0316425
	750μg/ml	0.701	0.759	0.777	0.745667	0.0397157	750μg/ml	0.643	0.701	0.719	0.687667	0.0397157	750μg/ml	0.637897	0.695437	0.713294	0.682209	0.0394005
	1000μg/ml	0.601	0.624	0.63	0.618333	0.015308	1000μg/ml	0.543	0.566	0.572	0.560333	0.015308	1000μg/ml	0.53869	0.561508	0.56746	0.555886	0.0151865
	调零孔	0.101	0.109	0.1	0.103333
