# Supplementary material for: Tangshen Formula Improves Diabetes-Associated Myocardial Fibrosis by Inhibiting TGF-β/Smads and Wnt/β-Catenin Pathways
Source: Front Med (Lausanne). 2021 Dec 6;8:732042. doi: 10.3389/fmed.2021.732042 (PMC8687440; doi:10.3389/fmed.2021.732042)
Supplement: Supplementary file 1 [file Data_Sheet_1.ZIP › original data/anti-a┬-catenin.xlsx]

## Sheet: Sheet2
C57BL/6J				KKAY				kkay+TSF				KKAy+Irbesartan
h1-1	0.021456			H24-1	0.00769953			h34-`1	0.006323			h47-1	0.0125
h1-2	0.0218592			H24-2	0.00798122			h34-`2	0.00692			h47-2	0.0081
h1-3	0.0132958			H24-3	0.0134272			h34-`3	0.00950704			h47-3	0.0033
h1-4	0.01			H24-4	0.0195305			h34-`4	0.00370376			h47-4	0.0048
h1-5	0.0261033			H24-5	0.0158216			h34-`5	0.00466197			h47-5	0.0045
h1-6	0.00896714			H24-6	0.0149765			h34-`6	0.00868545			h47-6	0.0051
h1-7	0.00920188			H24-7	0.0117371			h34-`7	0.0234			h47-7	0.0035
h1-8	0.00558685			H24-8	0.0150235			h34-`8	0.014			h47-8	0.0045
h1-9	0.0117371			H24-9	0.0549296			h34-`9	0.017			h47-9	0.0068
h1-10	0.0149296			H24-10	0.0351643			h34-`10	0.00976			h47-10	0.0084
		0.0143137				0.0196291				0.0103961				0.00615
h2-1	0.0320657			H26-1	0.0267606			h35-1	0.0034			h46-1	0.014
h2-2	0.0057277			H26-2	0.0167			h35-2	0.01			h46-2	0.0051
h2-3	0.0221596			H26-3	0.01			h35-3	0.0025			h46-3	0.0076
h2-4	0.00647887			H26-4	0.0087			h35-4	0.0056			h46-4	0.0066
h2-5	0.00591549			H26-5	0.012			h35-5	0.0042			h46-5	0.0062
h2-6	0.00295775			H26-6	0.01			h35-6	0.00234			h46-6	0.0071
h2-7	0.000283			H26-7	0.0234			h35-7	0.0097			h46-7	0.0011
h2-8	0.00103286			H26-8	0.0073			h35-8	0.0054			h46-8	0.002
h2-9	0.013			H26-9	0.0054			h35-9	0.00498			h46-9	0.0017
h2-10	0.00558685			H26-10	0.0076			h35-10	0.007			h46-10	0.001
		0.00952079				0.0127861				0.005512				0.00524
h6-1	0.0018			H28-1	0.03			h36-1	0.000798122			h48-1	0.0074
h6-2	0.0006			H28-2	0.045			h36-2	0.00815493			h48-2	0.0022
h6-3	0.00208			H28-3	0.029			h36-3	0.0197183			h48-3	0.0064
h6-4	0.0032			H28-4	0.037			h36-4	0.000985915			h48-4	0.0024
h6-5	0.0162			H28-5	0.015			h36-5	0.00239437			h48-5	0.013
h6-6	0.00294			H28-6	0.013			h36-6	0.0159155			h48-6	0.0047
h6-7	0.00255			H28-7	0.023			h36-7	0.0308451			h48-7	0.0061
h6-8	0.00053			H28-8	0.027			h36-8	0.0054			h48-8	0.0065
h6-9	0.00865			H28-9	0.019			h36-9	0.0256338			h48-9	0.0072
h6-10	0.00189			H28-10	0.1			h36-10	0.00465			h48-10	0.0023
		0.004044				0.0338				0.0114496				0.00582
h8-1	0.0013			H29-1	0.032			h38-1	0.0132394			h49-1	0.0057
h8-2	0.0022			H29-2	0.02			h38-2	0.00692066			h49-2	0.0062
h8-3	0.0098			H29-3	0.023			h38-3	0.00950704			h49-3	0.0065
h8-4	0.02			H29-4	0.043			h38-4	0.0370376			h49-4	0.0072
h8-5	0.0065			H29-5	0.012			h38-5	0.0074662			h49-5	0.0081
h8-6	0.0007			H29-6	0.0165			h38-6	0.0118685			h49-6	0.0095
h8-7	0.0011			H29-7	0.0183			h38-7	0.0158169			h49-7	0.0023
h8-8	0.0018			H29-8	0.032			h38-8	0.0358685			h49-8	0.0028
h8-9	0.0035			H29-9	0.052			h38-9	0.0254225			h49-9	0.0021
h8-10	0.01			H29-10	0.046			h38-10	0.0180141			h49-10	0.018
		0.00569				0.02948				0.0181162				0.00684
h9-1	0.0025			H21-1	0.039			h33-1	0.0058			h50-1	0.007
h9-2	0.003			H21-2	0.0443			h33-2	0.0054			h50-2	0.02
h9-3	0.0028			H21-3	0.018			h33-3	0.0027			h50-3	0.00937
h9-4	0.0013			H21-4	0.017			h33-4	0.0064			h50-4	0.0052
h9-5	0.0021			H21-5	0.05			h33-5	0.0063			h50-5	0.0193
h9-6	0.0005			H21-6	0.0085			h33-6	0.0043			h50-6	0.01
h9-7	0.0001			H21-7	0.053			h33-7	0.0112			h50-7	0.0068
h9-8	0.0018			H21-8	0.02			h33-8	0.0029			h50-8	0.012
h9-9	0.0035			H21-9	0.014			h33-9	0.012			h50-9	0.0079
h9-10	0.0089			H21-10	0.14			h33-10	0.0091			h50-10	0.0082
		0.00265				0.04038				0.00661				0.010577
h4-1	0.0014			H25-1	0.0073			h37-1	0.00234742			h51-1	0.003
h4-2	0.00276995			H25-2	0.0234			h37-2	0.00523			h51-2	0.0072
h4-3	0.0129108			H25-3	0.00969			h37-3	0.00934272			h51-3	0.0048
h4-4	0.0350704			H25-4	0.0087			h37-4	0.0028169			h51-4	0.0053
h4-5	0.0157746			H25-5	0.03			h37-5	0.00305164			h51-5	0.017
h4-6	0.00985915			H25-6	0.013			h37-6	0.00187793			h51-6	0.0063
h4-7	0.000985915			H25-7	0.012			h37-7	0.0798			h51-7	0.0026
h4-8	0.000375587			H25-8	0.038			h37-8	0.0067			h51-8	0.008
h4-9	0.00215962			H25-9	0.06			h37-9	0.0108451			h51-9	0.005
h4-10	0.00826291			H25-10	0.0062			h37-10	0.00877934			h51-10	0.092
		0.0089569				0.020829				0.0130791				0.01512

## Sheet: Sheet3
C57BL/6J			KKAY			kkay+TSF			KKAy+Irbesartan
0.0143137	1.43137		0.0196291	1.96291		0.0103961	1.03961		0.00615	0.615
0.00952079	0.952079		0.0127861	1.27861		0.005512	0.5512		0.00524	0.524
0.004044	0.4044		0.0338	3.38		0.0114496	1.14496		0.00582	0.582
0.00569	0.569		0.02948	2.948		0.0181162	1.81161		0.00684	0.684
0.00265	0.265		0.04038	4.038		0.0130791	1.30791		0.010577	1.0577
0.0089569	0.89569		0.020829	2.0829		0.0066	0.66		0.01512	1.512
