# Supplementary material for: Tangshen Formula Improves Diabetes-Associated Myocardial Fibrosis by Inhibiting TGF-β/Smads and Wnt/β-Catenin Pathways
Source: Front Med (Lausanne). 2021 Dec 6;8:732042. doi: 10.3389/fmed.2021.732042 (PMC8687440; doi:10.3389/fmed.2021.732042)
Supplement: Supplementary file 1 [file Data_Sheet_1.ZIP › original data/body weight.xls]

## Sheet: body weight
	weeks	body weight（g）
		21	24	25	26	28	29		1	2	4	6	8	9
Kkay	0	27.7	27.6	26.5	27.4	25.8	25.8
	1	29.13	28.48	27.79	28.18	27.3	26.59
	2	29.08	29.07	28.73	29.02	28.6	28.03
	3	29.41	29.08	28.64	28.8	28.5	28.48
	4	32.16	32.15	31.06	31.12	30.92	30.75
	5	33.62	33.24	32.63	32.93	32.58	32.37
	6	35.41	34.71	34.61	34.7	34.54	34.51
	7	38.18	38	37.19	37.58	36.92	36.68
	8	41.68	41.45	40.02	40.31	39.16	39.05
	9	44	43.2	42.21	42.5	42.15	40.99
	10	45.46	45.33	43.36	43.45	42.66	42.44
	11	45.68	46.67	46.08	46.62	45.92	45.3
	12	50.22	49.64	49.08	49.02	48.23	48.07
	13	51.36	50.02	49.82	49.84	49.09	49.03
	14	52.02	51.99	50.83	50.88	50.65	50.25
	15	52.64	52.38	51.03	51.22	51.03	50.91
	weeks
		33	34	35	36	37	38
Kkay+TSF	0	26.4	26.3	25.3	25.4	23.2	23.1
	1	29.27	28.88	27	28.79	25.72	25.59
	2	29.79	29.33	28.91	28.93	27.94	27.89
	3	29.69	29.56	29.29	29.43	28.91	28.86
	4	30.72	30.61	30.27	30.45	29.34	29.06
	5	31.36	31.2	30.58	30.76	30.06	29.64
	6	33.11	32.96	32.06	32.8	31.27	31.18
	7	34.63	34.15	33.7	33.71	32.48	32.21
	8	36.58	36.22	35.68	35.92	34.78	34.18
	9	39.52	39.35	39.09	39.33	36.64	36.21
	10	42.71	41.29	39.86	40.63	39.66	38.99
	11	45.31	44.71	43.97	44.67	43.01	41.2
	12	47.23	46.9	46.01	46.21	44.18	43.93
	13	48.49	48.21	47.82	48.15	45.17	44.68
	14	49.16	49.01	48.4	49.15	47.16	46.92
	15	49.97	49.83	49.32	49.32	48.72	48.67
	weeks
		46	47	48	49	50	51
KKay+Irbesartan	0	27.8	27	27	26.4	24.8	26.5
	1	29.43	27.65	28.01	27.51	27	27.65
	2	29.04	28.48	28.94	28.13	27.94	28.37
	3	29.86	29.17	29.71	28.86	28.21	29.09
	4	30.79	30.63	30.69	30.56	30.4	30.62
	5	31.94	31.29	31.58	30.83	30.27	31.06
	6	33.15	32.76	32.9	32.25	31.64	32.67
	7	34.62	33.75	34.28	32.89	32.19	32.99
	8	36.05	36.03	36.04	35.48	34.22	35.56
	9	37.49	37.27	37.39	36.53	35.29	37.18
	10	40.58	39.81	40.33	39.15	37.69	39.67
	11	42.69	42.06	42.26	41.36	40.04	41.76
	12	44.87	43.64	44.86	42.9	41.82	43.07
	13	45.91	45.08	45.86	44.2	43.72	44.42
	14	47.6	47.03	47.48	46.89	46.01	46.82
	15	48.14	47.65	47.86	47.46	47.08	47.43
	weeks
		1	2	4	6	8	9
C57BL/6J	0	22.1	21.58	21.38	22.72	24.05	23.34
	1	22.48	22.29	22.05	23.19	24.11	23.28
	2	23.35	22.71	22.52	23.81	24.84	23.86
	3	23.01	22.74	22.42	23.76	25.03	24.12
	4	23.3	23.01	22.44	23.42	24.12	23.52
	5	23.82	23.4	22.24	24.01	24.24	24.24
	6	25.3	24.7	24.2	25.66	26.61	25.81
	7	26.22	25.99	25.53	27.41	27.59	27.48
	8	27.96	27.83	27.09	28.77	29.34	28.9
	9	30.2	29.55	29.4	30.61	31.42	30.92
	10	32.14	31.49	31.23	32.3	33.28	31.85
	11	32.81	32.87	32.37	33.15	34.54	33.04
	12	33.74	33.22	33.12	34.09	35.4	33.97
	13	34.19	33.73	33.51	34.71	36.06	34.57
	14	34.71	34.28	34.09	35.11	36.85	35.02
	15	35.05	34.55	34.45	35.75	38.34	35.74
