# Supplementary material for: Tangshen Formula Improves Diabetes-Associated Myocardial Fibrosis by Inhibiting TGF-β/Smads and Wnt/β-Catenin Pathways
Source: Front Med (Lausanne). 2021 Dec 6;8:732042. doi: 10.3389/fmed.2021.732042 (PMC8687440; doi:10.3389/fmed.2021.732042)
Supplement: Supplementary file 1 [file Data_Sheet_1.ZIP › original data/fasting blood glucose.xlsx]

## Sheet: Sheet1
blood glucose mmol/L		FBG
Before administration at week 0	1	2	3	4	5	6	平均值	标准差
C57BL/6J	8	6.8	5	6.7	10.8	8.2	7.58333	1.94773
KKAy	17.7	15.6	11.4	12.3	8.1	14.5	13.2667	3.39804
KKAy+Irbesartan	17.7	12.9	8	14.2	13.5	17.5	13.9667	3.56183
KKAy+TSF	16	10.5	11.7	14	13.1	17.9	13.8667	2.73691
4 weeks	1	2	3	4	5	6
C57BL/6J	8.8	5	7.9	6.5	7.3	7.8	7.21667	1.32275
KKAy	16	12.3	14.7	16.2	18.3	19.1	16.1	2.46008
KKAy+Irbesartan	17.5	14.6	19.8	16.7	14.5	14.5	16.2167	2.12171
KKAy+TSF	19.4	14.6	15.5	13.5	16.9	17.4	16.2667	2.15468
8 weeks	1	2	3	4	5	6
C57BL/6J	9.5	6.9	8.1	8.8	7.2	6.7	7.86667	1.12546
KKAy	18.5	16.2	14.9	18.8	9.3	15.2	15.4833	3.44292
KKAy+Irbesartan	10.2	18	14.5	16.9	15.3	16.8	15.2833	2.78382
KKAy+TSF	10.2	18	20.5	12.9	10.3	13.8	14.2833	4.17489
12 weeks	1	2	3	4	5	6
C57BL/6J	8.9	8.1	7.2	9.3	5	8	7.75	1.5346
KKAy	15.8	19.4	17.8	11.5	16.5	20.6	16.9333	3.20229
KKAy+Irbesartan	19.9	12	13.3	13.2	13.1	15.7	14.5333	2.89597
KKAy+TSF	14.2	13.1	13.4	16.2	15.1	10.6	13.7667	1.92319
16 weeks	1	2	3	4	5	6
C57BL/6J	7.7	7.9	9.5	6.4	6.6	9	7.85	1.24378
KKAy	19.6	15	14.7	10	16.5	19.4	15.8667	3.55959
KKAy+Irbesartan	12.8	19.5	14.7	14.1	13.6	15.7	15.0667	2.38383
KKAy+TSF	9.5	12.3	16.3	11.4	11.4	14.8	12.6167	2.49433
