# Supplementary material for: Tangshen Formula Improves Diabetes-Associated Myocardial Fibrosis by Inhibiting TGF-β/Smads and Wnt/β-Catenin Pathways
Source: Front Med (Lausanne). 2021 Dec 6;8:732042. doi: 10.3389/fmed.2021.732042 (PMC8687440; doi:10.3389/fmed.2021.732042)
Supplement: Supplementary file 1 [file Data_Sheet_1.ZIP › original data/masson-Fibrotic area.xlsx]

## Sheet: fibrotic area
C57BL/6J		KKAy		kkay+TSF		kkay+Irbesartan
H1(1)	0.005	h21-1	0.042	h33-1	0.067	h46-1	0.149527
H1(2)	0.002	h21-2	0.082	h33-2	0.01	h46-2	0.0145467
H1(3)	0.008	h21-3	0.016	h33-3	0.006	h46-3	0.0137417
H1(4)	0.01	h21-4	0.05	h33-4	0.017	h46-4	0.00961364
H1(5)	0.001	h21-5	0.058	h33-5	0.027	h46-5	0.031
H1(6)	0.004	h21-6	0.106	h33-6	0.002	h46-6	0.055
H1(7)	0.007	h21-7	0.018	h33-7	0.086	h46-7	0.006
H1(8)	0.003	h21-8	0.038	h33-8	0.003	h46-8	0.11
H1(9)	0.003	h21-9	0.021	h33-9	0.003	h46-9	0.021
H1(10)	0.006	h21-10	0.022	h33-10	0.003	h46-10	0.014
	0.0049		0.0453		0.0224		0.0424429
H2(1)	0.006877	h24-1	0.026	h35-1	0.03	h47-1	0.031
H2(2)	0.00295945	h24-2	0.018	h35-2	0.06	h47-2	0.035
H2(3)	0.00377475	h24-3	0.035	h35-3	0.01	h47-3	0.082
H2(4)	0.0201117	h24-4	0.011	h35-4	0.032	h47-4	0.012
H2(5)	0.001	h24-5	0.013	h35-5	0.021	h47-5	0.047
H2(6)	0.003	h24-6	0.015	h35-6	0.014	h47-6	0.041
H2(7)	0.002	h24-7	0.018	h35-7	0.015	h47-7	0.015
H2(8)	0.027	h24-8	0.002	h35-8	0.033	h47-8	0.036
H2(9)	0.001	h24-9	0.037	h35-9	0.05	h47-9	0.046
H2(10)	0.002	h24-10	0.017	h35-10	0.026	h47-10	0.059
	0.00697229		0.0192		0.0291		0.0404
H4(1)	0.006	h25-1	0.02	h37-1	0.0313474	h49-1	0.018
H4(2)	0.00237755	h25-2	0.035	h37-2	0.00236484	h49-2	0.012
H4(3)	0.001	h25-3	0.041	h37-3	0.0260898	h49-3	0.018
H4(4)	0.00488798	h25-4	0.029	h37-4	0.00613744	h49-4	0.008
H4(5)	0.0004	h25-5	0.04	h37-5	0.0292057	h49-5	0.013
H4(6)	0.008	h25-6	0.035	h37-6	0.0258882	h49-6	0.026
H4(7)	0.003	h25-7	0.012	h37-7	0.0353509	h49-7	0.022
H4(8)	0.009	h25-8	0.028	h37-8	0.0256102	h49-8	0.027
H4(9)	0.005	h25-9	0.013	h37-9	0.00674527	h49-9	0.031
H4(10)	0.004	h25-10	0.033	h37-10	0.0357183	h49-10	0.013
	0.00436655		0.0286		0.0224458		0.0188
H6(1)	0.005	h26-1	0.067	h38-1	0.0460933	h50-1	0.059
H6(2)	0.0006	h26-2	0.049	h38-2	0.0366344	h50-2	0.016
H6(3)	0.002	h26-3	0.056	h38-3	0.0160507	h50-3	0.041
H6(4)	0.005	h26-4	0.077	h38-4	0.0259	h50-4	0.028
H6(5)	0.0006	h26-5	0.025	h38-5	0.0706634	h50-5	0.034
H6(6)	0.002	h26-6	0.082	h38-6	0.0127592	h50-6	0.023
H6(7)	0.0003	h26-7	0.03	h38-7	0.0258893	h50-7	0.097
H6(8)	0.005	h26-8	0.039	h38-8	0.0264632	h50-8	0.013
H6(9)	0.001	h26-9	0.079	h38-9	0.00725468	h50-9	0.038
H6(10)	0.001	h26-10	0.038	h38-10	0.0112746	h50-10	0.046
	0.00225		0.0542		0.0278983		0.0395
H8(1)	0.0008	h28-1	0.086	h34-1	0.0467237	h48-1	0.00666727
H8(2)	0.0005	h28-2	0.061	h34-2	0.00705792	h48-2	0.0043851
H8(3)	0.00757758	h28-3	0.069	h34-3	0.0382002	h48-3	0.00482252
H8(4)	0.0003	h28-4	0.045	h34-4	0.0187436	h48-4	0.044
H8(5)	0.005	h28-5	0.118	h34-5	0.00334751	h48-5	0.015
H8(6)	0.01	h28-6	0.095	h34-6	0.0298563	h48-6	0.005
H8(7)	0.006	h28-7	0.069	h34-7	0.0610816	h48-7	0.002
H8(8)	0.0007	h28-8	0.136	h34-8	0.038505	h48-8	0.007
H8(9)	0.002	h28-9	0.047	h34-9	0.049364	h48-9	0.0008
H8(10)	0.0006	h28-10	0.046	h34-10	0.0143096	h48-10	0.01
	0.00334776		0.0772		0.030719		0.00996749
H9(1)	0.002	h29-1	0.124	h36-1	0.0165861	h51-1	0.024
H9(2)	0.001	h29-2	0.108	h36-2	0.045405	h51-2	0.026
H9(3)	0.005	h29-3	0.162	h36-3	0.0201986	h51-3	0.025
H9(4)	0.004	h29-4	0.112	h36-4	0.0601061	h51-4	0.019
H9(5)	0.001	h29-5	0.073	h36-5	0.031817	h51-5	0.006
H9(6)	0.0007	h29-6	0.048	h36-6	0.0349114	h51-6	0.084
H9(7)	0.003	h29-7	0.084	h36-7	0.0375568	h51-7	0.062
H9(8)	0.002	h29-8	0.039	h36-8	0.0380431	h51-8	0.092
H9(9)	0.005	h29-9	0.025	h36-9	0.0198989	h51-9	0.0176574
H9(10)	0.002	h29-10	0.044	h36-10	0.00879158	h51-10	0.0137619
	0.00257		0.0819		0.0313315		0.0369419

## Sheet: fibrotic area%
C57BL/6J		KKAy		kkay+TSF		kkay+Irbesartan
0.0049	0.49	0.0453	4.53	0.0224	2.24	0.0424429	4.24429
0.00697229	0.697229	0.0192	1.92	0.0291	2.91	0.0404	4.04
0.00436655	0.436655	0.0286	2.86	0.0224458	2.24458	0.0188	1.88
0.00225	0.225	0.0542	5.42	0.0278983	2.78983	0.0395	3.95
0.00334776	0.334776	0.0772	7.72	0.030719	3.0719	0.00996749	0.996749
0.00257	0.257	0.0819	8.19	0.0313315	3.13315	0.0369419	3.69419
