# Supplementary material for: Tangshen Formula Improves Diabetes-Associated Myocardial Fibrosis by Inhibiting TGF-β/Smads and Wnt/β-Catenin Pathways
Source: Front Med (Lausanne). 2021 Dec 6;8:732042. doi: 10.3389/fmed.2021.732042 (PMC8687440; doi:10.3389/fmed.2021.732042)
Supplement: Supplementary file 1 [file Data_Sheet_1.ZIP › original data/psmad23-cell number(1).xlsx]

## Sheet: Cell number
H1-1	86			H21-1	162			H33-1	156			H46-1	88
H1-2	105			H21-2	164			H33-2	143			H46-2	100
H1-3	134			H21-3	241			H33-3	79			H46-3	108
H1-4	159			H21-4	227			H33-4	127			H46-4	68
H1-5	75			H21-5	105			H33-5	150			H46-5	125
H1-6	112			H21-6	101			H33-6	188			H46-6	145
H1-7	65			H21-7	169			H33-7	154			H46-7	131
H1-8	79			H21-8	99			H33-8	134			H46-8	186
H1-9	69			H21-9	82			H33-9	183			H46-9	130
H1-10	66			H21-10	157			H33-10	148			H46-10	165
H1-11	167			H21-11	222			H33-11	182			H46-11	238
H1-12	101			H21-12	236			H33-12	172			H46-12	174
H1-13	96			H21-13	220			H33-13	120			H46-13	150
H1-14	105			H21-14	212			H33-14	112			H46-14	93
H1-15	83			H21-15	193			H33-15	105			H46-15	158
H1-16	87			H21-16	197			H33-16	108			H46-16	131
H1-17	80			H21-17	157			H33-17	203			H46-17	129
H1-18	106			H21-18	150			H33-18	143			H46-18	135
H1-19	123			H21-19	190			H33-19	164			H46-19	185
H1-20	131	101.45		H21-20	263	177.35		H33-20	194	148.25		H46-20	139	138.9
H2-1	71			H24-1	91			H34-1	77			H48-1	154
H2-2	157			H24-2	98			H34-2	64			H48-2	150
H2-3	78			H24-3	140			H34-3	70			H48-3	151
H2-4	77			H24-4	276			H34-4	88			H48-4	63
H2-5	48			H24-5	278			H34-5	97			H48-5	97
H2-6	68			H24-6	212			H34-6	104			H48-6	180
H2-7	138			H24-7	275			H34-7	110			H48-7	178
H2-8	22			H24-8	204			H34-8	120			H48-8	157
H2-9	75			H24-9	219			H34-9	128			H48-9	107
H2-10	82			H24-10	221			H34-10	115			H48-10	190
H2-11	98			H24-11	168			H34-11	100			H48-11	103
H2-12	71			H24-12	140			H34-12	105			H48-12	164
H2-13	183			H24-13	256			H34-13	115			H48-13	153
H2-14	61			H24-14	182			H34-14	151			H48-14	175
H2-15	55			H24-15	129			H34-15	127			H48-15	141
H2-16	61			H24-16	139			H34-16	144			H48-16	160
H2-17	133			H24-17	191			H34-17	167			H48-17	185
H2-18	67			H24-18	100			H34-18	178			H48-18	166
H2-19	73			H24-19	179			H34-19	104			H48-19	160
H2-20	122	87		H24-20	201	184.95		H34-20	104	113.4		H48-20	74	145.4
H4-1	84			H25-1	164			H35-1	108			H49-1	70
H4-2	109			H25-2	179			H35-2	143			H49-2	72
H4-3	147			H25-3	185			H35-3	209			H49-3	174
H4-4	76			H25-4	185			H35-4	205			H49-4	116
H4-5	89			H25-5	201			H35-5	213			H49-5	148
H4-6	76			H25-6	146			H35-6	211			H49-6	160
H4-7	72			H25-7	134			H35-7	200			H49-7	178
H4-8	86			H25-8	129			H35-8	199			H49-8	148
H4-9	76			H25-9	185			H35-9	176			H49-9	110
H4-10	82			H25-10	187			H35-10	162			H49-10	85
H4-11	138			H25-11	196			H35-11	142			H49-11	94
H4-12	171			H25-12	166			H35-12	148			H49-12	63
H4-13	163			H25-13	234			H35-13	161			H49-13	97
H4-14	145			H25-14	157			H35-14	189			H49-14	100
H4-15	105			H25-15	195			H35-15	210			H49-15	100
H4-16	111			H25-16	156			H35-16	194			H49-16	99
H4-17	66			H25-17	194			H35-17	209			H49-17	87
H4-18	128			H25-18	176			H35-18	202			H49-18	63
H4-19	154			H25-19	130			H35-19	210			H49-19	77
H4-20	133	110.55		H25-20	197	174.8		H35-20	86	178.85		H49-20	95	106.8
H6-1	60			H26-1	164			H38-1	128			H50-1	177
H6-2	65			H26-2	190			H38-2	188			H50-2	180
H6-3	90			H26-3	248			H38-3	158			H50-3	121
H6-4	97			H26-4	211			H38-4	172			H50-4	97
H6-5	128			H26-5	171			H38-5	160			H50-5	68
H6-6	62			H26-6	147			H38-6	169			H50-6	73
H6-7	42			H26-7	173			H38-7	143			H50-7	123
H6-8	113			H26-8	123			H38-8	128			H50-8	152
H6-9	116			H26-9	137			H38-9	116			H50-9	175
H6-10	84			H26-10	145			H38-10	118			H50-10	149
H6-11	95			H26-11	145			H38-11	98			H50-11	179
H6-12	150			H26-12	194			H38-12	136			H50-12	158
H6-13	128			H26-13	129			H38-13	123			H50-13	182
H6-14	62			H26-14	123			H38-14	110			H50-14	90
H6-15	94			H26-15	267			H38-15	118			H50-15	114
H6-16	66			H26-16	230			H38-16	129			H50-16	114
H6-17	89			H26-17	176			H38-17	202			H50-17	147
H6-18	138			H26-18	245			H38-18	173			H50-18	146
H6-19	115			H26-19	112			H38-19	186			H50-19	221
H6-20	72	93.3		H26-20	220	177.5		H38-20	173	146.4		H50-20	172	141.9
H8-1	50			H28-1	191			H36-1	70			H47-1	177
H8-2	145			H28-2	170			H36-2	168			H47-2	136
H8-3	90			H28-3	277			H36-3	166			H47-3	178
H8-4	98			H28-4	298			H36-4	113			H47-4	156
H8-5	83			H28-5	132			H36-5	130			H47-5	228
H8-6	79			H28-6	252			H36-6	118			H47-6	136
H8-7	102			H28-7	97			H36-7	166			H47-7	116
H8-8	63			H28-8	188			H36-8	162			H47-8	120
H8-9	123			H28-9	173			H36-9	114			H47-9	151
H8-10	128			H28-10	198			H36-10	123			H47-10	141
H8-11	94			H28-11	249			H36-11	79			H47-11	136
H8-12	144			H28-12	227			H36-12	120			H47-12	146
H8-13	114			H28-13	200			H36-13	164			H47-13	111
H8-14	622			H28-14	158			H36-14	127			H47-14	153
H8-15	65			H28-15	228			H36-15	78			H47-15	156
H8-16	60			H28-16	252			H36-16	94			H47-16	155
H8-17	30			H28-17	236			H36-17	134			H47-17	162
H8-18	91			H28-18	266			H36-18	118			H47-18	126
H8-19	218			H28-19	128			H36-19	172			H47-19	141
H8-20	108	125.35		H28-20	236	207.8		H36-20	171	129.35		H47-20	179	150.2
H9-1	161			H29-1	217			H37-1	130			H51-1	260
H9-2	64			H29-2	206			H37-2	140			H51-2	136
H9-3	89			H29-3	244			H37-3	120			H51-3	82
H9-4	109			H29-4	172			H37-4	79			H51-4	129
H9-5	68			H29-5	164			H37-5	74			H51-5	140
H9-6	97			H29-6	165			H37-6	90			H51-6	217
H9-7	68			H29-7	188			H37-7	72			H51-7	151
H9-8	108			H29-8	168			H37-8	60			H51-8	185
H9-9	175			H29-9	196			H37-9	117			H51-9	135
H9-10	148			H29-10	184			H37-10	95			H51-10	151
H9-11	105			H29-11	246			H37-11	150			H51-11	174
H9-12	67			H29-12	183			H37-12	154			H51-12	177
H9-13	75			H29-13	139			H37-13	130			H51-13	153
H9-14	109			H29-14	145			H37-14	100			H51-14	175
H9-15	158			H29-15	110			H37-15	86			H51-15	142
H9-16	86			H29-16	215			H37-16	140			H51-16	128
H9-17	94			H29-17	184			H37-17	210			H51-17	200
H9-18	43			H29-18	156			H37-18	188			H51-18	198
H9-19	67			H29-19	229			H37-19	148			H51-19	32
H9-20	126	100.85		H29-20	148	182.95		H37-20	121	120.2		H51-20	188	157.65
