# Supplementary material for: Tangshen Formula Improves Diabetes-Associated Myocardial Fibrosis by Inhibiting TGF-β/Smads and Wnt/β-Catenin Pathways
Source: Front Med (Lausanne). 2021 Dec 6;8:732042. doi: 10.3389/fmed.2021.732042 (PMC8687440; doi:10.3389/fmed.2021.732042)
Supplement: Supplementary file 1 [file Data_Sheet_1.ZIP › original data/a┴-SMA-Fibrotic area.xlsx]

## Sheet: Fibrotic area
C57BL/6J				KKAy				KKAy+TSF				KKAy+Irbesartan
H1-1	0.005			H21-1	0.014			H33-1	0.0089			H46-1	0.0076
H1-3	0.0058			H21-2	0.01			H33-2	0.0077			H46-2	0.003
H1-4	0.0053			H21-3	0.02			H33-3	0.011			H46-3	0.0077
H1-5	0.0055			H21-4	0.02			H33-4	0.0045			H46-4	0.0041
H1-6	0.003			H21-5	0.01			H33-5	0.0006			H46-5	0.0034
H1-7	0.0017			H21-6	0.0026			H33-6	0.0087			H46-6	0.005
H1-8	0.0054			H21-7	0.0057			H33-7	0.0056			H46-7	0.0045
H1-9	0.0046			H21-8	0.004			H33-8	0.0086			H46-8	0.0012
H1-10	0.0039			H21-9	0.017			H33-9	0.008			H46-9	0.0023
H1-12	0.0046			H21-10	0.0093			H33-10	0.0056			H46-10	0.006
H1-11	0.0026			H21-11	0.013					0.00692				0.00448
		0.00430909				0.0114182
H2-1	0.0038			H24-1	0.009			H34-1	0.0069			H47-1	0.01
H2-2	0.0021			H24-2	0.0076			H34-2	0.0091			H47-2	0.0054
H2-3	0.0036			H24-3	0.017			H34-3	0.0017			H47-3	0.0032
H2-4	0.0026			H24-4	0.0006			H34-4	0.008			H47-4	0.0018
H2-5	0.0051			H24-5	0.0068			H34-5	0.01			H47-5	0.0064
H2-6	0.0033			H24-6	0.01			H34-6	0.0039			H47-6	0.0009
H2-7	0.0041			H24-7	0.016			H34-7	0.003			H47-7	0.0022
H2-8	0.0067			H24-8	0.013			H34-8	0.002			H47-8	0.0059
H2-9	0.01			H24-9	0.0064			H34-9	0.0035			H47-9	0.002
H2-10	0.0051			H24-10	0.017			H34-10	0.002			H47-10	0.004
		0.00464				0.01034		H34-11	0.01					0.00418
										0.00546364
H4-1	0.0056			H25-1	0.0038			H37-1	0.012			H49-1	0.0074
H4-2	0.0073			H25-2	0.0046			H37-2	0.0051			H49-2	0.0053
H4-3	0.0034			H25-3	0.0037			H37-3	0.0027			H49-3	0.0047
H4-4	0.0039			H25-4	0.0037			H37-4	0.0059			H49-4	0.0034
H4-5	0.0042			H25-5	0.0067			H37-5	0.01			H49-5	0.01
H4-6	0.0056			H25-6	0.0088			H37-6	0.006			H49-6	0.012
H4-7	0.0047			H25-7	0.0065			H37-7	0.0072			H49-7	0.0036
H4-8	0.0024			H25-8	0.0054			H37-8	0.0078			H49-8	0.003
H4-9	0.0042			H25-9	0.0048			H37-9	0.003			H49-9	0.0045
H4-10	0.0026			H25-10	0.0079			H37-10	0.0054			H49-10	0.011
		0.00439				0.00559				0.00651				0.00649
H6-1	0.005			H26-1	0.006			H38-1	0.0025			H50-1	0.0046
H6-2	0.01			H26-2	0.011			H38-2	0.0036			H50-2	0.008
H6-3	0.003			H26-3	0.0067			H38-3	0.003			H50-3	0.003
H6-4	0.0035			H26-4	0.0065			H38-4	0.0016			H50-4	0.0033
H6-5	0.0036			H26-5	0.0037			H38-5	0.003			H50-5	0.0067
H6-6	0.0043			H26-6	0.0048			H38-6	0.0057			H50-6	0.003
H6-7	0.0058			H26-7	0.0054			H38-7	0.01			H50-7	0.01
H6-8	0.002			H26-8	0.007			H38-8	0.0047			H50-8	0.011
H6-9	0.0012			H26-9	0.0034			H38-9	0.0033			H50-9	0.0034
H6-10	0.0088			H26-10	0.00625			H38-10	0.005			H50-10	0.0075
		0.00472				0.006075				0.00424				0.00605
H9-1	0.0038			H29-1	0.0078			H35-1	0.0078			H48-1	0.0034
H9-2	0.012			H29-2	0.01			H35-2	0.004			H48-2	0.007
H9-3	0.0045			H29-3	0.0069			H35-3	0.003			H48-3	0.0078
H9-4	0.0033			H29-4	0.01			H35-4	0.01			H48-4	0.0032
H9-5	0.0043			H29-5	0.025			H35-5	0.004			H48-5	0.001
H9-6	0.0025			H29-6	0.006			H35-6	0.004			H48-6	0.0018
H9-7	0.0027			H29-7	0.017			H35-7	0.002			H48-7	0.01
H9-8	0.0049			H29-8	0.01			H35-8	0.007			H48-8	0.0036
H9-9	0.0051			H29-9	0.019			H35-9	0.0045			H48-9	0.0043
H9-10	0.0069			H29-10	0.01			H35-10	0.0094			H48-10	0.0053
		0.005				0.01217				0.00557				0.00474
												H51-1	0.0049
												H51-2	0.0074
												H51-3	0.0089
												H51-4	0.0056
												H51-5	0.005
												H51-6	0.0088
												H51-7	0.009
												H51-8	0.0036
												H51-9	0.0023
												H51-10	0.0047
														0.00602

## Sheet: Fibrotic area（%）
C57BL/6J		KKAy		KKAy+TSF		KKAy+Irbesartan
0.00430909	0.430909	0.0114182	1.14182	0.00692	0.692	0.00448	0.448
0.00464	0.464	0.01034	1.034	0.00546364	0.546364	0.00418	0.418
0.00439	0.439	0.00559	0.559	0.00651	0.651	0.00649	0.649
0.00472	0.472	0.006075	0.6075	0.00424	0.424	0.00605	0.605
0.005	0.5	0.01217	1.217	0.00557	0.557	0.00474	0.474
						0.00602	0.602
